# Supplementary material for: To 3D or Not to 3D, That Is the Question: Do 3D Surface Analyses Improve the Ecomorphological Power of the Distal Femur in Placental Mammals?
Source: PLoS One. 2014 Mar 14;9(3):e91719. doi: 10.1371/journal.pone.0091719 (PMC3954759; doi:10.1371/journal.pone.0091719)
Supplement: Table S2 — All principal components scores obtained from the geometric morphometric analysis and ratios used in the analyses. (XLSX) [file pone.0091719.s002.xlsx]

## Sheet: Sheet1
Table S2: All principal components scores obtained from the geometric morphometric analysis and ratios used in the analyses
Specimen_number	Order	Genus	Species	Locomotor_mode		PC1	PC2	PC3	PC4	PC5	PC6	PC7	PC8	PC9	PC10	PC11	PC12	PC13	PC14	PC15	PC16	PC17	PC18	PC19	PC20	PC21	PC22	PC23	PC24	lnAPB/BiCondB	lnPatGrB/BiCondB	lnIntCondN/BiCondB	LnMedCondL/LatCond	LnTotLimbLength	raw ratios	APB/BiConB	PatGrB/BiCondB	IntCondN/BicondB	MedCondW/LatCondW
USNM144117	Carnivora	Arctitis	binturong	A	1	0.107657	0.0270831	-0.0048819	-0.0292215	-0.00106468	-0.0298073	-0.00934692	0.0111248	-0.00517226	-0.00459812	0.00346282	-0.0166716	-0.00457702	0.00701603	0.0121671	-0.0120477	-0.010238	-0.00418494	-0.00115146	-0.0118835	0.00442664	0.0066889	-0.00904653	0.00207428	-0.256206	-0.609533	-1.13903	0.143023	6.28617		0.773983	0.543605	0.320131	1.15376
USNM197252	Carnivora	Arctitis	binturong	A	1	0.11738	0.0068739	-0.0356566	-0.0142939	0.0259704	0.00706309	-0.00478815	-0.0093193	-0.0216189	-0.0198711	-0.00879671	0.00190148	-0.0261669	0.00820903	0.0141184	0.00259464	0.0207772	-0.00346763	-0.0229982	0.00307163	0.000160815	0.0126454	-0.0015896	-0.00447903	-0.164485	-0.538491	-1.2724	0.217094	6.17977		0.84833	0.583628	0.280157	1.24246
USNM270181	Carnivora	Arctitis	binturong	A	1	0.0680785	0.0341575	-0.0214675	0.00694498	0.013327	0.00916555	-0.014778	-0.00642124	0.00644702	0.00428843	0.00901133	0.00510629	-0.013693	-0.0191731	0.000229385	-0.00622376	-0.00334537	-0.00474017	-0.00834472	0.00479125	0.00885809	-0.00352887	0.00409721	0.00655461	-0.220265	-0.739108	-1.29413	0.0190845	6.31527		0.802306	0.47754	0.274135	1.01927
USNM251158	Carnivora	Potos	flavus	A	1	0.176775	0.0384741	-0.0197118	-0.00494496	-0.0529639	-0.0103841	-0.0198786	0.0163944	-0.0130462	0.00962712	0.0101797	-0.00671649	0.00470127	0.00526286	-0.0158022	-0.00341847	-0.00111377	-0.0152453	0.0119473	0.0134051	-2.30031e-05	-0.000593723	-0.000596452	-0.00135835	-0.314881	-0.611402	-1.17434	0.152502	5.64943		0.729876	0.54259	0.309022	1.16474
USNM281522	Carnivora	Potos	flavus	A	1	0.131159	0.00947186	-0.0171294	0.000371853	-0.00521775	0.0261981	0.0183927	0.016009	0.00276143	0.0110914	-0.00388924	-0.0181671	-0.0161163	0.0135597	0.00622665	-0.00623282	3.53289e-06	0.000700316	0.0229732	-0.00382097	0.00522095	0.00458297	-0.0114977	0.00291893	-0.204344	-0.569344	-1.37775	0.243835	5.77753		0.815182	0.565897	0.252145	1.27613
USNM449468	Carnivora	Potos	flavus	A	1	0.149113	0.0164789	-0.0509263	-7.16461e-05	0.0332268	-0.0201124	0.0138486	0.0124191	-0.0131426	0.000666338	-0.00735045	-0.0105956	-0.0137264	0.00169497	0.00318044	0.00936899	-0.00102486	-0.00743721	-0.0124206	0.00971153	0.00495638	-0.0130173	-0.0075054	0.0115518	-0.230634	-0.528898	-1.35746	0.315564	5.77191		0.79403	0.589254	0.257313	1.37103
USNM503823	Carnivora	Potos	flavus	A	1	0.140151	0.015311	-0.0149643	0.0328057	-0.0138912	-0.0284176	-0.0253167	0.0127794	-0.000929327	-0.00558637	-0.00479221	-0.0107722	-0.00858835	0.0118808	-0.00857038	0.00840426	-0.0101087	-0.00979367	0.0190079	0.012682	0.00543954	-0.00254503	0.00189822	0.00193146	-0.280703	-0.758254	-1.29155	0.164251	5.78815		0.755253	0.468484	0.274844	1.17851
USNM503824	Carnivora	Potos	flavus	A	1	0.19125	-0.0161691	-0.0208443	0.0153082	0.0187325	-0.0315115	-0.00310048	0.000579312	-0.00556315	-0.0192109	-0.00804702	-0.0205192	0.0056351	0.0171508	-0.00875484	-0.0108	0.00382903	-0.0142841	0.00137638	0.00226653	0.0057553	-0.000763934	0.00136504	-0.00314883	-0.271649	-0.624623	-1.22104	0.261938	5.77991		0.762122	0.535463	0.294923	1.29945
USNM267592	Rodentia	Coendou	prehensilis	A	1	0.115267	0.0564029	0.0195285	-0.0106018	0.0091597	-0.00370367	-0.00755902	-0.0240937	0.0150786	0.00712238	0.0279688	-0.0137512	0.0361789	0.0199823	-0.00175628	0.0250001	0.00453731	0.0117421	0.017846	0.013598	-0.00368886	0.00172726	0.00279585	-0.0091527	-0.295133	-0.913291	-1.32361	-0.00427047	5.61949		0.744433	0.401202	0.266172	0.995739
USNM281898	Rodentia	Coendou	prehensilis	A	1	0.0940046	0.0466595	-0.0211187	0.00109138	-0.0124076	0.0118244	-0.0396708	-0.0152205	0.00365776	-0.0312015	0.00775333	0.020819	0.0123899	0.0222884	0.0111122	-0.00281023	-0.0128555	0.00620001	-0.0140012	-0.00113539	-0.00559073	0.0104867	-0.00279658	0.0066693	-0.187849	-0.933832	-1.25375	-0.0168071	5.63297		0.82874	0.393045	0.285433	0.983333
USNM292303	Rodentia	Coendou	prehensilis	A	1	0.0991476	0.0477376	-0.00253225	0.0102148	0.0210243	-0.00635191	-0.0158315	-0.0156727	0.00349165	0.0126998	-0.00477121	0.0216076	0.0256263	0.0161671	-0.000628511	0.0066629	-0.00949253	-0.00939605	0.00752776	0.0227884	0.00211967	0.00584223	-0.00788327	0.0161095	-0.203887	-0.874523	-1.30702	0.00441502	5.59534		0.815554	0.417061	0.270625	1.00442
USNM314978	Rodentia	Coendou	prehensilis	A	1	0.0664811	0.0611134	0.0011595	-0.00374324	0.0355203	0.0187027	-0.0141223	-0.0177305	0.0106252	0.00303257	-0.00929633	0.0124312	0.0227202	0.0193816	0.0020003	-0.00418282	0.00733719	0.00587287	0.0129822	0.0129737	-0.000199789	0.0052926	-0.00635145	0.0249248	-0.147043	-0.766773	-1.38421	0.0382754	5.75931		0.863257	0.464509	0.250522	1.03902
USNM241005	Rodentia	Erethizon	dorsatum	A	1	0.0301008	0.0303331	0.0157487	0.0354532	0.0169224	0.0271127	-0.0141252	-0.0188328	0.0594722	0.0238842	-0.00105356	0.00842105	-0.00894732	0.0177295	0.00939253	0.00508945	0.00414506	-0.00854479	-0.00319301	0.0129927	0.0158535	-0.0171414	0.00566393	-0.00180876	-0.0885689	-0.997059	-1.47122	0.119629	5.84751		0.91524	0.368963	0.229645	1.12708
USNM564250	Rodentia	Erethizon	dorsatum	A	1	0.0481946	0.0281877	0.0142077	-0.028925	0.0695419	0.0203006	-0.0130425	-0.0243188	0.0157061	-0.00439827	-0.00539446	0.0222219	-0.00120378	0.0120328	0.00197996	0.00948673	-0.0248064	-0.0177166	-0.00305383	0.0037217	-0.00754221	-0.00573799	0.0185551	-0.0119489	-0.131825	-0.952462	-1.45131	0.1454	5.79618		0.876494	0.38579	0.234263	1.1565
USNM568395	Rodentia	Erethizon	dorsatum	A	1	0.0238456	0.0362673	0.033925	0.0271793	0.0406162	0.0126728	0.0052241	-0.0194645	0.0324596	-0.00454346	-0.000865034	-0.00349831	-0.00296509	0.0267668	-0.012244	0.00357191	-0.0048974	-0.0117119	0.00166458	0.00219408	-0.00848243	0.00458773	0.0149608	-0.00214673	-0.0754351	-0.856278	-1.22164	0.144363	5.87493		0.92734	0.42474	0.294745	1.1553
USNM822	Rodentia	Erethizon	dorsatum	A	1	0.0230595	0.0283991	0.0100663	0.048493	0.0189842	-0.0108415	-0.0275813	-0.00357972	0.0448995	0.026189	0.012743	-0.00059025	-0.013117	0.0235635	0.00966533	0.00890192	0.00282833	0.0053516	-0.00336374	0.0184485	0.0203542	-0.0261389	0.000771655	2.99499e-05	-0.0606787	-0.955656	-1.31851	0.172238	5.8183		0.941126	0.38456	0.267532	1.18796
USNM197320	Rodentia	Petaurista	petaurista	A	1	-0.0244854	0.0166777	-0.00478172	-0.0229678	0.0689026	0.0240453	0.0729444	0.0056928	-0.00595985	0.00661161	-0.00794613	-0.000304974	-0.00556741	-0.00085047	-0.0122952	0.00308651	0.00440323	-0.0121869	-0.00856009	-0.00994647	-0.0130154	-0.00488464	-0.00834663	-0.016057	-0.0520212	-0.654478	-1.23676	-0.193722	6.06167		0.949309	0.519713	0.290323	0.823887
USNM589068	Rodentia	Petaurista	petaurista	A	1	0.0030814	0.0208763	0.0111583	-0.00488345	0.0140447	0.0274004	0.0397828	0.029853	0.00212194	-0.00668553	-0.00448836	0.00732946	-0.0214774	-0.000809455	0.00132076	-0.0107263	0.0177587	-0.0123232	0.0178541	-0.00962841	-0.0128644	-0.00908101	-0.00347386	-0.00909814	-0.0485093	-0.617932	-1.23329	-0.218645	5.88332		0.952648	0.539058	0.291332	0.803607
USNM589071	Rodentia	Petaurista	petaurista	A	1	-0.0119351	0.0442858	0.00172964	-0.00301671	0.00253165	-0.00358584	0.0229383	0.0256859	-0.0313355	0.00608105	-0.00418895	-0.00187901	-0.0235684	0.0121828	0.00475335	0.00338354	0.0116451	-0.00383738	-0.0045793	-0.00411687	-0.00612705	-0.00123518	-0.00417467	-0.00813928	-0.0589532	-0.673272	-1.20273	-0.235626	5.93711		0.942751	0.510037	0.300372	0.790076
USNM589075	Rodentia	Petaurista	petaurista	A	1	0.0210332	0.0244869	0.00995612	-0.0182903	0.0153943	0.0196505	0.0373712	0.0145086	-0.0188923	-0.0050838	0.00936526	0.017412	-0.0236897	0.000455094	-0.0214073	-0.0039538	0.0179063	-0.0137708	0.00808178	-0.00921229	-0.00958085	-0.00466578	-0.00397941	0.00457076	-0.0680642	-0.666721	-1.05081	-0.282979	5.88588		0.9342	0.513389	0.349656	0.753535
USNM155401	Rodentia	Ratufa	sp.	A	1	0.00956584	0.039359	0.0220412	0.0123305	-0.0165967	0.0155985	0.0322099	0.0339052	0.0165188	-0.00161487	0.0106598	-0.0131123	0.00583938	-0.00407764	0.0123576	0.00713666	0.00894849	-0.00445754	-0.00415182	0.00367782	-0.00467425	-0.00119139	-0.00748372	0.00709102	-0.141981	-0.680651	-1.32906	-0.119189	5.59901		0.867637	0.506287	0.264725	0.88764
USNM269970	Rodentia	Ratufa	macroura	A	1	-0.0147931	0.0123365	0.01618	0.0174149	-0.033472	0.0307534	0.0189991	0.0441778	0.00466568	0.00825398	-0.00373995	0.021209	0.0260837	-0.0282452	0.0122186	0.00908521	-0.003755	-0.0138523	-0.00398979	0.00716265	0.00767807	-0.00417927	0.00629121	-0.0111113	-0.180637	-0.76903	-1.15676	-0.054312	5.37134		0.834739	0.463463	0.314503	0.947137
USNM49703	Rodentia	Ratufa	bicolor	A	1	-0.0337763	0.0326558	0.015186	0.0327701	-0.00716758	0.00682439	0.0322298	0.0329851	0.0138618	-0.00569827	-0.00589203	-0.00380948	0.00241064	-0.0106762	0.00497096	-0.00440172	0.00945011	-0.00859935	-0.00259487	0.00625584	-0.00125593	-0.00947151	-0.000529246	-0.00675996	-0.0188329	-0.722427	-1.38331	-0.123036	5.56306		0.981343	0.485572	0.250746	0.884232
USNM248247	Rodentia	Sciurus	carolinensis	A	1	0.0168676	0.0391746	0.000913326	-0.0447324	-0.0375516	-0.0145524	0.0263638	0.0160989	-0.0218816	0.0277342	0.0184577	0.0287897	0.00870996	0.0323115	-0.0111134	-0.0107524	0.0107745	0.00509022	-0.0136791	0.00169195	8.50897e-05	-0.000302098	0.00123462	-0.000877931	-0.10372	-0.777743	-1.082	-0.214517	5.29702		0.901478	0.459442	0.338916	0.806931
USNM248250	Rodentia	Sciurus	carolinensis	A	1	0.0225778	-0.00622298	0.0245518	-0.0414477	-0.00945668	-0.0243187	0.0457755	-0.0144188	-0.0167456	-0.00228361	0.00637245	0.0128112	0.0179044	-0.000637499	-0.0155213	-0.0231684	-0.0130164	-0.0076157	-0.0271387	-0.00333242	0.00300046	0.000714269	0.0146006	-0.00334749	-0.154484	-0.790863	-1.10162	-0.230148	5.28554		0.856857	0.453453	0.332332	0.794416
USNM397210	Rodentia	Sciurus	carolinensis	A	1	-0.0215628	0.0415246	-0.00581218	-0.00822349	-0.0130421	-0.00609527	-0.000162343	0.0257778	-0.0273026	0.0257789	0.00155992	0.0294848	-0.0200286	-0.0185208	-0.00592882	-0.0063561	0.00285697	-0.0127448	0.00198675	0.00561762	-0.0090211	-0.018383	0.00927299	-0.0143668	-0.125466	-0.718407	-1.22151	-0.283944	5.20899		0.882086	0.487528	0.294785	0.752809
USNM01075	Artiodactyla	Pecari	tajacu	C	6	-0.0787987	-0.0645963	-0.0248068	0.0154346	0.0585218	-0.0546898	-0.0423602	0.00214813	-0.000725691	0.0183012	-0.00497322	-0.00228301	-0.0100747	0.000150032	0.00322798	0.00146196	0.0122713	-0.00933304	-0.00402585	-0.00555068	0.00249152	0.00108903	0.0172527	-0.00289901	0.166249	-0.956886	-1.27327	-0.12349	6.28862		1.18087	0.384087	0.279914	0.88383
USNM14081	Artiodactyla	Pecari	tajacu	C	6	-0.128499	-0.0305796	-0.00730512	-0.00439388	0.000390396	0.0237548	-0.0253522	0.0330102	-0.00137719	0.0128822	-0.0247198	0.00692559	-0.00250481	-0.00221064	-0.00906739	0.003115	-0.00257106	0.0100567	0.0173851	-0.0193593	0.00578275	0.00923862	0.00238633	-0.000391366	0.0808521	-0.756725	-1.55814	-0.137117	6.28079		1.08421	0.469201	0.210526	0.871868
USNM14084	Artiodactyla	Pecari	tajacu	C	6	-0.0740222	-0.0662416	-0.00844733	-0.0323278	-0.000837104	-0.00592974	-0.0216756	-0.00427912	0.00285203	-0.00571822	-0.0248403	0.00539935	0.0162261	0.0135123	-0.0191391	0.00042578	0.00331157	-0.00574782	0.0045054	-0.00759736	-0.00791229	0.00998271	0.0108741	0.00168277	0.116642	-0.834439	-1.24315	-0.1	#VALUE!		1.12372	0.434118	0.288473	0.904837
USNM197672	Artiodactyla	Tragulus	napu	C	6	-0.22285	0.0234621	-0.0277844	-0.033881	-0.00451825	0.0196465	-0.0317281	0.0248138	-0.0213006	-0.00496293	0.0080009	-0.00304113	0.000509673	0.00901948	-0.0173984	-0.00193793	-0.00676712	-0.00134613	0.00117782	0.00104677	0.00439308	0.00198864	0.000983239	-0.00620556	0.23673	-0.816399	-1.10988	0.0881701	5.82697		1.2671	0.44202	0.329599	1.09217
USNM197682	Artiodactyla	Tragulus	napu	C	6	-0.187079	0.0144972	0.00513907	-0.00671693	0.0164246	-0.00315588	-0.0143076	0.0251003	0.00263644	0.0197419	-0.0114185	-0.00833001	-0.0022474	0.00668517	-0.0359508	0.00272404	0.00397211	0.00647808	-0.000265592	-0.000193132	0.0127622	-0.00970689	0.000720437	-0.00125544	0.252035	-0.78662	-1.30779	0.0495969	5.83168		1.28664	0.455381	0.270416	1.05085
USNM49605	Artiodactyla	Tragulus	napu	C	6	-0.166922	0.0345916	-0.0148295	-0.0393669	0.0335697	-0.00248577	-0.0428093	0.0190086	-0.00330966	-0.0106432	0.0173163	-0.0176466	0.0091498	0.0187423	0.00207279	-0.0127195	0.0139756	-0.00352931	-0.013204	-0.00521844	0.0104076	-0.0040022	0.00409187	0.00735945	0.154456	-0.9437	-1.13557	0.119999	5.81922		1.16702	0.389185	0.321238	1.1275
USNM49772	Artiodactyla	Tragulus	napu	C	6	-0.211739	0.0219053	-0.0033509	-0.0106685	0.0398889	0.00602877	-0.0243426	0.0132465	-0.022286	-0.013286	-0.00514369	-0.0128206	0.00183609	-0.00797439	-0.0191207	0.00054743	-0.00780185	-0.000414113	-0.0116995	0.00149997	0.00290525	-0.0037169	0.00609281	0.0019981	0.259665	-1.05226	-1.25465	-0.0719312	5.80847		1.2965	0.349146	0.285175	0.930595
USNM49871	Artiodactyla	Tragulus	napu	C	6	-0.172864	-0.0162981	-0.00861302	-0.0354049	0.00429007	-0.00665809	-0.0320319	0.0419126	-0.00965691	-0.00165498	-0.00625425	0.000330007	0.00257838	0.0189615	-0.0156598	-0.0105986	-0.0115499	0.00764389	0.00920316	-0.00834008	0.0169917	-0.000550046	-0.00321266	-0.00509566	0.153869	-0.849164	-1.42761	0.0729363	5.84679		1.16634	0.427772	0.239882	1.07566
USNM01326	Carnivora	Canis	latrans	C	6	-0.117422	0.00803793	0.00217827	-0.0429537	0.0131859	-0.0288774	-0.0205921	-0.023476	-0.0117986	0.0376812	0.0208129	-0.0224394	-0.0144142	-0.00144866	0.00107406	-0.0133777	-0.00418194	0.00683184	0.00479992	0.00269839	-0.0120189	-0.00870128	-0.00226259	0.00400823	0.0799365	-1.07473	-1.09379	0.0214403	6.44872		1.08322	0.34139	0.334945	1.02167
USNM261745	Carnivora	Canis	latrans	C	6	-0.108304	-0.016433	-0.0197032	-0.0178525	0.00239609	-0.00107741	-0.0210493	-0.0263378	0.00698722	0.0104344	0.0107087	-0.0167204	-0.00815813	-0.0170789	1.84417e-05	-0.0156824	-0.00015447	0.00462112	0.0142326	0.00164636	-0.00337825	-0.00707306	0.0002912	0.00548406	0.107969	-1.02579	-1.25701	0.0763124	6.45967		1.11401	0.358513	0.284504	1.0793
USNM263786	Carnivora	Canis	latrans	C	6	-0.102804	0.0412967	0.011825	0.0258667	-0.0644698	-0.0148267	-0.0213121	-0.031308	0.000260085	0.0138288	0.0221476	-0.00973562	-0.0106607	-0.00343207	-0.000203305	-0.00575885	0.0211224	0.0160746	-0.00340455	-0.00670702	-0.0244298	0.00603049	0.02598	0.00271536	0.0528073	-1.33298	-1.18658	0.0620132	6.56566		1.05423	0.26369	0.305263	1.06398
USNM154249	Carnivora	Vulpes	zerda	C	6	-0.0816473	-0.0236589	0.0258457	-0.0455134	-0.0113473	-0.0325546	0.027687	-0.0165013	-0.0128149	-0.00332562	0.000212963	-0.0193234	0.00471382	0.00264322	-0.0167542	0.0180667	-0.00369432	-0.00704024	0.00799728	0.00665137	-0.0136213	0.00529942	0.00275669	0.00978595	0.0166117	-1.09277	-1.0911	-0.105892	5.69592		1.01675	0.335288	0.335846	0.899522
USNM22465	Carnivora	Vulpes	zerda	C	6	-0.150839	0.0558525	-0.00483359	0.0151902	0.0152916	-0.0388082	0.00510218	-0.00590494	0.0267525	-0.00520482	-0.0192442	-0.0250015	-0.0336277	-0.0045265	0.00248532	-0.00784111	0.00712556	0.0105587	0.00555401	0.00967277	-0.0081505	0.0117756	0.00891002	-0.000181437	0.0838064	-1.0728	-1.19638	0.0141179	5.77275		1.08742	0.342048	0.302288	1.01422
USNM322033	Carnivora	Vulpes	zerda	C	6	-0.067712	-0.0619152	0.0287638	-0.0229683	-0.00950457	-0.0388705	0.0450268	-0.0278654	0.021789	-0.000731932	0.0164724	-0.0238844	-0.0119863	0.00818652	0.00480651	0.0049583	-0.000729189	-0.00682059	0.0013137	0.00449526	-0.00328617	-7.66283e-05	0.000472674	-0.00349562	0.078946	-1.14669	-1.09276	-0.0154642	5.65358		1.08215	0.317687	0.335289	0.984655
USNM322835	Carnivora	Vulpes	zerda	C	6	-0.114163	-0.0242668	0.0177561	-0.000252068	-0.0270749	-0.0220754	0.0208971	-0.0125179	0.0146036	0.0121446	0.00658246	-0.00953256	-0.0209872	-0.00085061	0.00150381	0.00481507	-0.00581221	-0.00293644	-0.000680794	-0.00173572	-0.00146364	-0.00224189	-0.00193545	3.13309e-05	0.0678482	-1.0611	-1.23997	-0.0367014	5.73431		1.0702	0.346074	0.289392	0.963964
USNM325875	Carnivora	Vulpes	zerda	C	6	-0.0652225	-0.0472815	0.0211786	-0.0340357	-0.0134357	-0.0323015	0.0166072	-0.00696021	-0.0038199	0.00219435	0.00262713	-0.016617	-0.00566248	-0.0034827	-0.00663948	0.0183915	0.0117655	0.000483083	0.00368395	-0.00144019	0.00325767	-0.00345714	-0.00242135	0.0107174	0.168423	-1.00517	-1.26486	0.112156	5.68647		1.18344	0.365984	0.28228	1.11869
USNM220266	Rodentia	Dasyprocta	cristata	C	6	-0.17382	0.0203555	0.000878813	-0.0375246	-0.0361227	-0.0121888	-0.00337619	0.00011024	0.0131716	-0.00946393	-0.0113745	0.0314061	-0.0116239	0.000206389	0.00184544	0.00389227	0.0071599	-0.0117152	-0.0121225	0.0109608	0.0154251	0.00588866	-0.0115894	-0.000197238	0.175029	-1.15523	-1.08669	-0.167433	5.77082		1.19128	0.314986	0.33733	0.845833
USNM252297	Rodentia	Dasyprocta	azarae	C	6	-0.13942	0.0158052	-0.0115695	0.0372442	-0.0526356	0.0187228	-0.0163351	-0.00306915	0.0340177	-0.00124012	0.0116664	-0.00179482	0.0016388	-0.0147984	0.0140871	0.0114161	-0.00267537	-0.000912054	-0.0216281	-0.0207527	-0.0153817	-0.0321383	-0.0113143	0.010342	0.106647	-1.05587	-1.438	-0.200952	5.7686		1.11254	0.347891	0.237402	0.817952
USNM261397	Rodentia	Dasyprocta	punctata	C	6	-0.123984	0.0178203	-0.023762	-0.0132881	0.0388383	-0.0120089	-0.00709868	-0.013625	-0.00337061	0.00131065	0.0117751	0.012922	0.0095293	-0.00578794	0.00656845	-0.00452906	0.00760329	-0.000992927	0.0043925	-0.00318135	-0.00045421	-0.00474006	-0.00690069	0.00209377	0.163993	-0.977957	-1.33983	-0.180349	5.64711		1.17821	0.376079	0.26189	0.834979
USNM397115	Rodentia	Dasyprocta	punctata	C	6	-0.116161	-0.0218133	-0.000423689	-0.0063398	0.0350989	-0.0106979	0.0147654	-0.0192796	-0.00868055	-0.00772056	0.00658123	0.00250872	0.0227381	0.0154741	-0.00202207	0.0186477	-0.00371276	0.0124518	-0.000567542	-0.0118166	0.00938987	0.00139187	-0.000906422	-0.00985029	0.0360903	-1.11848	-1.18958	-0.0756663	#VALUE!		1.03675	0.326777	0.304348	0.927126
USNM49736	Rodentia	Dasyprocta	mexicana	C	6	-0.135734	-0.0116919	-0.0524554	0.0189338	0.00579358	0.0369786	0.0169484	-0.0231162	0.00433984	-0.047329	0.0403678	0.0214298	0.0101205	0.010228	-0.000486608	0.00910645	0.00871426	0.0115732	0.00481842	-0.000857929	0.00714779	-0.010795	0.00309848	-0.0151605	0.141283	-1.10363	-1.25666	-0.136103	5.70904		1.15175	0.331666	0.284603	0.872752
USNM575677	Rodentia	Dasyprocta	punctata	C	6	-0.107902	0.00262864	-0.0094806	0.00376905	-0.00118238	-0.0287473	0.00269875	-0.0251535	0.00559172	-0.00383614	-0.00885882	0.0130128	0.0109246	-0.00429315	0.001597	0.00890119	-0.000327487	-0.00210214	-0.00558404	0.000856658	0.00285685	-0.00177732	-0.00693068	-0.0105336	0.119869	-1.02663	-1.20015	-0.189091	5.86599		1.12735	0.358212	0.301148	0.827711
USNM257010	Rodentia	Dolichotis	salinicola	C	6	-0.142666	-0.00927843	0.0195773	0.00577515	0.0179037	-0.0155132	-0.0141373	0.036864	0.0116662	0.0163001	0.00573005	0.0139003	0.0163316	0.0146056	-0.0040936	0.00601175	0.00284297	-0.00441922	-0.0138845	-0.00830425	0.00323379	-0.0027546	-0.0143153	-0.00505271	0.135856	-0.951382	-1.15245	-0.173093	5.71998		1.14552	0.386207	0.315862	0.84106
USNM252146	Carnivora	Ailurus	fulgens	S	2	0.111179	0.0249459	0.00562199	-0.013309	-0.0153759	0.0125309	-0.0061836	0.000730383	-0.0269146	0.0121072	-0.00637803	0.00611923	-0.00497454	-0.003171	-0.00882961	0.0188199	0.00582788	-0.0123208	0.0118388	0.00228431	-0.00133282	-0.000759208	0.00970497	0.00199002	-0.253618	-0.698203	-1.30434	0.0581405	6.02804		0.775988	0.497478	0.271352	1.05986
USNM256098	Carnivora	Ailurus	fulgens	S	2	0.101649	0.0165666	-0.00503231	-0.0207253	-0.0106684	0.0198908	-0.00177022	-0.00286639	-0.0239513	0.00461701	0.003774	-0.00275542	-0.00348616	-0.0143433	-0.000424586	0.00918069	-0.00394129	-0.0127775	0.0162013	0.00288	-0.0156033	-0.0123467	0.0128723	-0.000210478	-0.197622	-0.64333	-1.39518	0.0178349	#VALUE!		0.82068	0.52554	0.247788	1.01799
USNM258350	Carnivora	Ailurus	fulgens	S	2	0.13588	-0.0553215	0.0111356	0.0033819	0.0246601	-0.00932092	-0.0026018	0.00147928	0.00386521	0.0192008	0.0111664	0.0154204	-0.00435552	0.00416413	-0.00515034	0.0130244	-0.000110155	0.00276114	-0.00512869	-0.00867448	0.00152888	-0.0114325	0.00139603	-0.00116693	-0.139347	-0.730426	-1.25184	0.0416727	6.04976		0.869926	0.481704	0.285978	1.04255
USNM258850	Carnivora	Ailurus	fulgens	S	2	0.02881	0.00251912	0.0205698	-0.0115707	-0.00591051	0.0491657	0.0220045	-0.00398653	0.00172973	0.020294	-0.021964	-0.00428786	-0.00313295	-0.0122313	-0.00228238	0.0197136	-0.00434955	0.000954819	0.0071984	0.000584942	0.00361555	0.00117722	0.0134083	0.0014915	-0.10188	-0.751028	-1.53455	0.0527982	#VALUE!		0.903138	0.471881	0.215553	1.05422
USNM259379	Carnivora	Ailurus	fulgens	S	2	0.0781452	0.00844664	0.033496	0.00809348	-0.0353647	-0.0131054	-0.0119029	-0.00730389	0.014296	0.0174977	-0.0214152	0.00383422	0.00705762	-0.00228872	-0.00252035	0.0102957	-0.00519329	0.00422951	0.0068575	-0.00863481	-0.00423604	0.00140267	0.0108707	-0.00293791	-0.216275	-0.765727	-1.48693	-0.0670713	#VALUE!		0.805514	0.464996	0.226065	0.935129
USNM01619	Carnivora	Bassariscus	astutus	S	2	0.0418519	0.0514277	-0.0121671	0.0122235	-0.0355522	-0.0142391	-0.00789956	-0.00642591	0.00599588	-0.00966812	-0.00462174	0.014857	-0.0123707	-0.00272551	-0.0025701	-0.0096652	0.00660311	0.00196541	0.00506804	0.00767828	0.0117956	0.00494428	0.00565826	-0.00906839	-0.123914	-0.822612	-1.29522	0.117511	5.54213		0.883456	0.439283	0.273839	1.12469
USNM051507	Carnivora	Bassariscus	astutus	S	2	0.0113059	0.0223507	-0.0273128	0.0325069	0.0412476	-0.0220941	0.0193609	-0.00617109	0.00429681	-0.0106049	-0.0254628	0.00735631	-0.00379888	-0.00054944	0.0130033	0.00842979	0.0150113	0.017771	0.00474911	-0.00974953	0.00400703	-0.0029891	0.000902595	0.00452463	-0.134936	-0.791839	-1.5109	0.011628	5.58511		0.873772	0.453011	0.220711	1.0117
USNM051864	Carnivora	Bassariscus	astutus	S	2	0.0623774	0.03579	-0.0158153	-0.024141	0.0290044	-0.00866022	0.0109616	-0.0031611	0.00167581	-0.012542	-0.0217207	0.0149037	-0.0244782	-0.00307901	0.0063583	-0.0159144	0.00703055	0.00406649	-0.00802932	-0.0107969	-0.00486989	-0.00114576	-0.00954162	0.00850839	-0.165151	-0.714319	-1.4032	0.0337743	5.73042		0.847765	0.489525	0.24581	1.03435
USNM24023	Carnivora	Bassariscus	astutus	S	2	0.0448526	-0.0254018	-0.0100053	-0.0151327	0.0195924	-0.0302111	0.0199682	-0.00823023	-0.00396764	-0.00531444	0.0206493	0.0164314	-0.0167937	0.0119363	0.0105858	-0.0125917	0.0250931	0.00977916	0.0133999	-0.00111328	0.00790926	0.010021	-0.00614927	-0.0069607	-0.139803	-0.820055	-1.30619	0.0369557	5.49499		0.869529	0.440407	0.270851	1.03765
USNM49734	Carnivora	Bassariscus	astutus	S	2	0.0356856	-0.0137767	-0.00159067	-0.0360969	-0.0168937	-0.00983464	0.0177048	0.00325731	-0.0102612	0.0230213	0.0116161	0.00786718	-0.0146453	-0.000837521	0.00645553	0.00529276	-0.0150379	0.00159655	-0.0142197	-0.00402599	0.0140719	0.0128798	-0.0119651	0.00405704	-0.146851	-0.746895	-1.33281	0.173062	#VALUE!		0.863422	0.473836	0.263736	1.18894
USNM256177	Carnivora	Eira	barbara	S	2	0.135156	0.000403404	-0.0497148	-0.0291332	-0.015953	-0.0243594	0.00475708	0.00967909	0.000336482	-0.0289303	-0.0019863	0.0014741	0.00432514	-0.00557102	0.00566111	-0.00341018	0.00424812	0.00307374	0.00855383	-0.00753651	-0.00544295	-0.0102932	0.00567556	6.44123e-05	-0.273673	-0.736393	-1.22777	0.00825963	6.03265		0.760581	0.478838	0.292946	1.00829
USNM259003	Carnivora	Eira	barbara	S	2	0.00118341	0.0325304	-0.012554	-0.0354739	0.0175998	-0.00655655	0.00657172	-0.0251739	-0.00586173	-0.0115333	-0.0103318	0.0158074	0.00681365	-0.00831522	0.00126008	-0.000881937	-0.0131952	0.0100883	0.00662407	0.00327374	-0.00247837	0.00100221	0.0105491	-0.0038463	-0.23574	-0.818609	-1.3702	0.122241	5.84224		0.789986	0.441045	0.254057	1.13003
USNM338978	Carnivora	Eira	barbara	S	2	0.0430233	0.0260104	-0.0310688	-0.0412506	0.0110425	-0.00613078	0.0188531	0.0132242	0.00098729	0.011989	-0.00933356	-0.0221773	-0.0101469	0.00898497	0.0130241	0.00577896	-0.0037833	0.0206066	0.00737962	0.00525666	-0.00271009	0.000446736	0.00168311	-0.00526255	-0.266511	-0.749713	-1.40612	0.0362157	5.90941		0.766048	0.472502	0.245093	1.03688
USNM361036	Carnivora	Eira	barbara	S	2	0.0944894	0.0162443	-0.0305906	-0.0531201	-0.027007	-0.0175746	-0.00792538	0.000892886	-0.0115319	-0.00535607	-0.0100574	0.00402432	-0.000612818	-0.00386103	0.0224243	-0.0166401	-0.00930746	-5.31768e-05	0.00813808	0.00350042	-0.00721659	-0.00745166	0.00531448	-0.00263282	-0.252109	-0.818443	-1.39058	0.0637303	5.99961		0.77716	0.441118	0.248931	1.0658
USNM362120	Carnivora	Eira	barbara	S	2	0.11836	0.0124866	-0.0234502	-0.0229175	-0.0214843	-0.0216537	0.00751421	-0.00762209	0.00354614	-0.00620259	-0.0119363	-0.00887431	0.000576101	-0.0121141	-0.0113969	0.00414885	0.00965087	-0.004158	-0.000610177	0.000737637	0.00735151	-0.0022031	-0.000979167	0.00626088	-0.246017	-0.723191	-1.3874	0.0284238	5.83074		0.781909	0.485202	0.249723	1.02883
USNM248216	Carnivora	Gulo	gulo	S	2	0.0212626	-0.00649903	-0.00406738	-0.0308438	-0.0142654	-0.00989612	0.0109814	0.027957	0.00824809	-0.0098686	0.013346	-0.00414521	0.0128189	-0.023473	-0.0101065	0.0264283	0.00395565	0.00993164	0.00443031	0.00522667	-0.00457664	-0.0091756	-0.00128323	0.0101415	-0.134428	-0.735723	-1.38593	-0.142251	6.17639		0.874216	0.479159	0.250092	0.867403
USNM257989	Carnivora	Gulo	gulo	S	2	0.0832494	-0.00266711	0.0125786	-0.0472555	0.000673264	-0.00971753	-0.0193223	0.00418693	0.0103551	-0.00242477	0.000794773	0.0275576	0.00442484	0.000668466	-0.0109634	0.0110641	-0.00144851	0.0179586	0.00526116	0.00447688	-0.000902311	-0.00598582	-0.0102853	-0.00321104	-0.214204	-0.86404	-1.23708	-0.151379	6.28968		0.807184	0.421456	0.29023	0.859522
USNM265586	Carnivora	Gulo	gulo	S	2	0.0670161	0.0176212	-0.0125765	-0.05933	0.00318333	-0.00543894	-0.0166551	0.0311968	0.00777135	-0.0122785	0.0106904	0.0102124	-0.00397657	-0.0164125	-0.0110601	0.0135587	-0.009204	0.00755729	0.00530036	0.0078194	-0.0111885	0.004309	-0.0110651	0.000791467	-0.236431	-0.726907	-1.33304	-0.117783	6.23944		0.78944	0.483402	0.263674	0.888889
USNM265587	Carnivora	Gulo	gulo	S	2	0.00358696	0.00428881	-0.0123987	-0.0415777	0.0272467	0.00267573	0.020205	-0.00322573	0.0162504	-0.0162319	-0.0101097	0.0145983	-0.00147367	-0.0140935	-0.00216769	0.00450321	-0.00357666	0.0170945	0.00543589	0.0022463	0.00476382	-0.003514	-0.00795024	-0.000676098	-0.128124	-0.795268	-1.35659	-0.148454	6.19027		0.879745	0.45146	0.257538	0.862039
USNM265588	Carnivora	Gulo	gulo	S	2	0.0246374	-0.00403436	0.0245239	-0.00950574	-0.0208601	-0.00908998	-0.00322162	0.0220134	0.00927805	-0.00620695	-0.00626872	0.00645379	0.0069935	-0.0127321	-0.0129963	0.0245706	-0.0025487	0.00803384	-0.000513103	0.00497344	0.00628473	-0.0039067	-0.00797157	-0.00572882	-0.104544	-0.772434	-1.3236	-0.151499	6.15288		0.900735	0.461887	0.266176	0.859419
USNM188221	Carnivora	Martes	pennanti	S	2	0.0346474	-0.0198641	-0.0210855	-0.0202717	0.00777717	-0.0209867	0.0176271	0.0160944	-0.00324873	-0.0259847	5.13508e-05	-0.000543038	-0.00540705	0.0102053	0.0161103	-0.00410076	-0.0101329	0.00918702	0.00811622	-0.00461479	-0.00551684	-0.00298278	0.00836043	0.0012316	-0.148555	-0.834658	-1.27317	-0.0338556	5.97584		0.861953	0.434023	0.279942	0.966711
USNM188225	Carnivora	Martes	pennanti	S	2	0.00694075	-0.00819726	0.00264502	-0.0107977	-0.0388817	-0.00291616	0.0108252	0.0139916	-0.00627141	-0.011476	-0.0175398	0.0130261	-0.00544577	-0.00215412	0.0083617	0.00935485	-0.00174573	0.00692179	-0.00800548	-0.00885251	0.00575576	0.0105052	-0.00272872	-0.00333437	-0.104004	-0.742192	-1.30986	0.0505308	5.92607		0.901222	0.476069	0.269857	1.05183
USNM188226	Carnivora	Martes	pennanti	S	2	0.0380357	-0.0226281	0.000217708	0.0388597	-0.053003	-0.00772132	0.00184503	0.0372573	0.00728253	-0.0153135	-0.0107132	-0.00234336	-0.00194729	0.00869802	-0.00330795	0.0122864	0.00200344	0.0149113	0.000359428	-0.00450493	-0.00490578	-0.000109047	0.00421158	0.00609142	-0.242089	-0.765593	-1.37404	-0.079189	5.91911		0.784987	0.465058	0.253083	0.923865
USNM21233	Carnivora	Martes	pennanti	S	2	0.0109563	0.0424365	-0.00339244	0.00191116	0.0157381	-0.0479981	-0.014553	0.0125371	0.0190104	-0.00755739	-0.013598	0.00601724	-0.0101131	0.00803598	0.0191645	0.0125056	-0.0102262	0.0247922	-0.018171	-0.00860183	-0.00966666	-0.021788	0.000543706	-0.00792963	-0.151057	-0.810302	-1.29327	0.04652	5.92498		0.859799	0.444724	0.274372	1.04762
USNM30624	Carnivora	Martes	pennanti	S	2	0.0137256	0.00448862	0.00835396	-0.0119474	-0.0181648	-0.0284656	0.0144265	0.0138006	0.0111215	-0.00881053	0.00554866	0.0085812	-0.0137884	0.00556198	-0.0037462	0.00587211	0.00181415	0.0100808	-0.00217003	0.00139226	-0.00228842	-0.000602924	0.00275817	-0.00215327	-0.203995	-0.73954	-1.16818	0.00630917	5.89916		0.815467	0.477333	0.310933	1.00633
USNM00983	Carnivora	Nasua	narica	S	2	0.00183609	0.0266132	-0.0199737	-0.0184356	0.0328984	0.0407016	0.0146811	-0.0220534	-0.00011609	-0.0307137	-0.000585974	0.0131311	-0.0102197	0.0064202	0.0241283	0.00705299	0.00220947	0.000895069	-0.000750116	-0.005717	-0.00403946	0.0163238	0.00682346	-0.00137617	-0.117357	-0.856234	-1.29985	0.14438	5.8579		0.889267	0.424759	0.272572	1.15532
USNM22810	Carnivora	Nasua	narica	S	2	0.0684921	0.00183152	-0.0055882	0.00921228	-0.0302553	-0.0122707	-0.0215115	0.00393251	0.0045057	-0.0128656	0.019721	0.0044258	-0.00754101	0.00123199	0.00414815	0.00262607	-0.00418547	-0.00558117	0.0073846	-0.00252719	-0.00215523	0.00116417	0.0089421	-0.00652092	-0.101945	-0.859544	-1.21463	0.074312	5.93682		0.903079	0.423355	0.29682	1.07714
USNM257314	Carnivora	Nasua	narica	S	2	0.0406552	-0.00911529	-0.00709977	0.0073109	0.0274449	-0.0322527	-0.0152616	0.0213517	0.0369946	0.00792023	-0.0092882	-0.00448279	-0.0109168	0.003323	0.00937999	0.0166783	-0.0116446	-0.0167434	-0.00465972	0.00620847	-0.00496333	0.00644794	0.000876274	0.00400521	-0.104561	-0.864119	-1.35653	0.0253516	6.07251		0.900719	0.421423	0.257554	1.02568
USNM196623	Carnivora	Paradoxurus	hermaphroditus	S	2	0.0572194	0.0116161	0.0137435	0.0170369	-0.00139979	-0.0221826	0.0320232	-0.0132653	-0.0027046	0.00732837	-0.00347931	0.000737927	-0.00142289	0.00676824	-0.0257542	0.00989613	-0.01875	0.0108923	-0.0184759	0.00562773	-0.00787043	0.0117891	-0.00439988	-0.0107758	-0.188558	-0.795796	-1.2613	0.241708	5.73863		0.828152	0.451222	0.283284	1.27342
USNM197243	Carnivora	Paradoxurus	hermaphroditus	S	2	0.0389901	0.0261375	-0.0395966	-0.000365591	-0.00276475	0.0122986	0.00289175	0.0095	0.00514373	-0.0091385	0.0171901	-0.00100083	-0.00785229	-0.0138866	-0.00103642	0.0158455	-0.0111063	0.00143593	0.00874003	-0.00433643	-0.00404968	0.00569693	0.00463991	-0.000615803	-0.172843	-0.673331	-1.25518	0.175168	5.62488		0.84127	0.510007	0.285024	1.19145
USNM198064	Carnivora	Paradoxurus	hermaphroditus	S	2	0.0640085	0.0172529	-0.00213086	-0.0172145	-0.0148617	0.00357664	0.0167995	-0.00390081	-0.0186935	0.0333262	0.0177752	-0.00419592	-0.0182807	0.0272975	-0.00186234	0.0105961	0.000454744	-0.00572436	1.80353e-05	-0.0012241	0.00116621	0.00801554	0.00550162	-0.0145904	-0.194427	-0.746699	-1.20123	0.109922	5.67404		0.823306	0.473929	0.300823	1.11619
USNM277230	Carnivora	Paradoxurus	hermaphroditus	S	2	0.0060571	0.00607801	-0.0206751	0.0288756	-0.0157852	0.0155271	0.0102184	-0.00622401	0.00577449	0.00785731	-0.0199495	-0.00451643	-0.0174584	0.00192469	-0.00960815	-0.000649763	-0.0109585	0.00917182	0.0103312	-0.00266678	0.00522696	0.0168774	0.00183435	-0.00437086	-0.0980685	-0.720668	-1.457	0.200345	5.80535		0.906587	0.486427	0.232934	1.22182
USNM49702	Carnivora	Paradoxurus	hermaphroditus	S	2	0.0738892	0.0284514	-0.0398428	0.02697	0.0161728	-0.00534846	0.00949813	0.0109554	0.00424102	-0.00910829	-0.0037667	-0.0273939	-0.00771877	-0.00644227	-0.00635435	-0.010467	0.0031385	0.0152401	-0.0081117	-0.00441093	0.00337209	0.00519247	0.0040525	0.0153856	-0.204928	-0.684946	-1.35616	0.166336	5.73315		0.814706	0.504118	0.257647	1.18097
USNM187907	Carnivora	Procyon	lotor	S	2	0.0793686	0.0120332	-0.0587402	0.00940321	0.00347065	0.0179701	-0.0116293	0.0118556	-0.00842467	-0.018641	0.0110852	-0.0184669	0.00698303	-0.0142097	0.00331218	-0.0163391	-0.00818778	0.00963858	0.00144592	-0.0156196	0.0259696	-0.0103707	0.0101885	-0.00724504	-0.198661	-0.763681	-1.62683	0.16785	#VALUE!		0.819828	0.465948	0.196552	1.18276
USNM396237	Carnivora	Procyon	lotor	S	2	0.0976582	0.038897	-0.0215554	0.00497259	-0.0151113	0.00150379	-0.0304878	0.0127813	0.00328832	-0.0282325	0.00568235	0.00981478	-0.020323	-0.0148371	-0.0244542	-0.00623634	-0.00510912	-0.0154947	-0.0010521	0.00326226	-0.00284515	0.00711575	-0.0016186	-0.00357636	-0.211681	-0.719718	-1.20941	0.270901	6.06933		0.809222	0.48689	0.298373	1.31115
USNM396274	Carnivora	Procyon	lotor	S	2	0.139955	-0.00696587	-0.0174692	-0.00295952	0.0247506	-0.0431041	0.00812196	0.0237953	0.00374164	0.00712868	0.00502594	0.00396085	-0.0119187	0.010305	-0.019916	-0.0108488	0.00277248	-0.00182027	-0.000990038	-0.00505981	-0.00237075	-0.00439087	-0.00765002	0.00417195	-0.18529	-0.619496	-1.35117	0.0448609	5.85022		0.830863	0.538216	0.258936	1.04588
USNM567941	Carnivora	Procyon	lotor	S	2	0.120789	-0.0024282	-0.0281017	-0.00310324	0.00498024	-0.0150418	-0.00524367	0.0128872	-0.00124598	-0.00121286	0.0212664	0.00160637	0.000761398	-0.00640925	-0.00906427	-0.0163552	-0.0105186	0.00667669	0.01126	-0.00129073	0.0127901	-0.0053035	0.00336894	0.00269064	-0.241751	-0.739549	-1.31283	0.134086	5.99571		0.785252	0.477329	0.269058	1.14349
USNM597942	Carnivora	Procyon	lotor	S	2	0.115155	0.0271566	-0.0138717	0.0150002	0.00820709	-0.00367419	0.0242135	0.00484812	0.0206599	-0.00695024	0.00498473	-0.00629402	0.00639978	-0.016189	-0.0310809	0.00148986	-0.00912684	0.0115755	-0.0190349	-0.010353	-0.00151956	-0.00148211	0.00143528	0.00988852	-0.243284	-0.624071	-1.30568	0.183034	#VALUE!		0.784049	0.535759	0.270989	1.20085
USNM260642	Carnivora	Ursus	americanus	S	2	0.106144	-0.0558734	0.0211612	-0.0633053	-0.00615306	0.0260243	0.00778819	0.00306864	0.0413101	-0.00776644	-0.0212369	-0.0171083	0.0202177	-0.0131818	0.0022195	-0.00573943	-0.00229247	-0.00925043	-0.0150472	-0.00359326	0.00213396	1.98916e-05	0.0125611	0.00740325	-0.142201	-0.700171	-1.57618	0.13265	6.99141		0.867447	0.496501	0.206764	1.14185
USNM303193	Carnivora	Ursus	americanus	S	2	0.108457	-0.0118868	0.00188613	-0.0638306	0.0126137	0.0362364	-0.0198952	0.0228774	0.0423138	-0.0137887	-0.00632084	-0.0281781	0.0118523	0.00228257	-0.00682551	-0.00012167	0.00782503	-0.00429318	-0.00835051	-0.0102029	-0.0102555	0.0020123	-0.00215004	-0.00599222	-0.0954791	-0.711642	-1.35783	0.0751508	6.77659		0.908937	0.490837	0.257217	1.07805
USNM308296	Carnivora	Ursus	americanus	S	2	0.0798892	-0.00191191	0.00921107	-0.0967585	-0.0235595	0.0337319	-0.0267318	-0.0125604	0.0462034	0.00846526	-0.0218158	-0.0108634	0.0101403	0.00463677	-0.00678372	-0.0104304	-0.00356091	0.0111569	-0.00912318	-0.00862073	0.0140918	-7.51886e-05	0.0049892	-0.00871669	-0.114053	-0.831539	-1.55669	0.0992251	6.90064		0.89221	0.435379	0.210832	1.10431
USNM221377	Hyracoidea	Procavia	capensis	S	2	0.078132	0.0461959	-0.0810392	0.035512	0.0322235	0.0140922	0.0257501	-0.0355739	-0.00432969	0.00512102	0.0233365	-0.0304214	0.0206344	-0.00879677	-0.0169422	0.00112227	0.0321119	-0.00679323	-0.000753865	-0.00296778	0.0111335	0.00892841	0.000971305	-0.00225537	-0.19808	-0.792374	-1.53972	0.0190203	5.68525		0.820304	0.452769	0.214441	1.0192
USNM305093	Hyracoidea	Procavia	capensis	S	2	0.0026514	0.0578119	-0.0222637	-0.0207448	-0.00711191	0.00822405	-0.00380154	-0.0181759	0.00233327	0.0159587	0.00970751	-0.0132439	0.0112592	0.0104691	0.00409053	-0.00945608	0.00694729	-0.00998165	0.00946178	-0.0182185	-0.00691117	0.00952721	-0.0091592	-0.00705691	-0.0701569	-0.72156	-1.32013	-0.0597192	5.54985		0.932248	0.485993	0.267101	0.942029
USNM351945	Hyracoidea	Procavia	capensis	S	2	0.104908	-0.0461413	-0.0170432	0.0683297	-0.00953576	-0.00122035	0.00736983	0.00185695	0.0139302	0.0367137	-0.0134791	0.00656032	0.00942018	0.00489642	0.00209935	0.00538402	0.0109201	-0.00877482	0.00484261	-0.00799003	0.0129704	0.00675677	-0.000577919	0.00720367	-0.0615167	-0.654559	-1.4631	0.130734	5.57799		0.940337	0.519671	0.231518	1.13966
USNM399041	Hyracoidea	Procavia	capensis	S	2	0.0914709	0.045971	-0.0375018	0.0165623	0.00413346	0.00363687	-0.0298062	0.00760541	9.07266e-05	0.0168432	0.00309565	0.0147951	0.00932327	0.00412864	-0.0111847	0.00785081	0.0133718	-0.0190867	0.000360661	-0.012063	-0.00146763	0.00925394	-0.00630908	0.00865174	-0.167168	-0.669646	-1.32442	0.0871729	5.52402		0.846058	0.51189	0.265957	1.09109
USNM464898	Hyracoidea	Procavia	capensis	S	2	0.0285707	0.0751438	-0.0538145	0.0100073	0.04532	0.0206122	-0.0245616	-0.00993453	-0.0180986	0.067298	0.00150766	0.0140319	0.0105654	-0.0263543	0.00913663	0.0149178	0.0127674	0.0192417	-0.00423018	-0.0217928	0.00777728	0.0146418	0.00358594	-0.000130322	-0.161187	-0.576972	-1.59978	0.152416	5.49729		0.851133	0.561597	0.201942	1.16464
USNM397325	Rodentia	Kerodon	rupestris	S	2	-0.0949653	0.0545714	-0.00776174	0.01137	0.061095	-0.0153385	-0.00772207	0.0206664	-0.030395	0.0286214	0.0155391	-0.000619648	0.00381381	-0.0138766	0.00362161	-0.0243095	-0.0161562	-0.011611	-0.0036876	0.00786954	-0.00138453	-0.00610873	0.00773976	-0.000597718	0.000970403	-0.86427	-1.52567	-0.0219254	5.19201		1.00097	0.421359	0.217476	0.978313
USNM543101	Rodentia	Kerodon	rupestris	S	2	-0.0600403	0.101816	-0.0128443	0.0040757	-0.0187742	-0.00243132	0.00317505	-0.00997139	0.00221845	0.00334757	0.0206727	-0.0222281	0.00687921	-0.00931473	0.00175763	-0.00338655	-0.0129773	0.00716814	-0.0236679	0.00909918	-0.00533887	0.0116743	0.00911388	-0.0032339	-0.0655461	-0.938009	-1.35165	0.0969281	5.2097		0.936556	0.391407	0.258812	1.10178
USNM314046	Artiodactyla	Hexaprotodon	liberiensis	T	3	0.0269647	-0.179766	-0.0422019	0.0440614	0.00795105	0.057568	0.0381547	-0.00518511	-0.0238454	0.00442396	0.0115876	-0.00355644	-0.0251669	0.00910801	-0.0168669	-0.00121224	-0.0067268	0.0230558	-0.0172834	0.0209886	-0.00240613	0.00326245	-0.00355352	0.0112262	0.19166	-0.625138	-1.5174	-0.0128183	6.72182		1.21126	0.535187	0.219281	0.987263
USNM582095	Artiodactyla	Hexaprotodon	liberiensis	T	3	0.0325834	-0.16235	-0.0395217	-0.00423542	0.0115536	0.041895	-0.0126593	0.0202501	-0.0173107	-0.00149346	-0.0155004	-0.00920661	0.000113125	0.0182637	-0.0142392	0.00357021	0.023833	-0.00127426	-0.0206122	0.0297141	-0.0116921	-0.0109172	0.0100059	0.00307835	0.251101	-0.572089	-1.55073	0.0169649	6.6607		1.28544	0.564345	0.212092	1.01711
USNM318107	Carnivora	Fossa	fossana	T	3	-0.00892941	-0.0347087	-0.0128449	-0.0166098	0.03716	-0.0181963	0.0295383	-0.0239705	0.0272404	-0.000907556	0.0127797	-0.00374294	0.00929566	-0.0132476	-0.00138209	0.00996127	-0.00643595	0.00157497	0.00104816	0.00413162	0.00070034	0.00582801	-0.00678974	0.00329034	-0.0389539	-0.924817	-1.4625	0.082718	5.83273		0.961795	0.396604	0.231656	1.08624
USNM328550	Carnivora	Herpestes	edwardsii	T	3	-0.0406998	-0.0348266	-0.00619208	-0.000964546	-0.0283817	-0.0264077	0.010485	-0.00620046	-0.0271622	-0.0096241	0.016559	-0.00215808	0.0142984	-0.00247067	0.0061253	0.0121242	0.000464295	0.00351005	-0.00919829	0.00342667	0.00453711	0.00923002	0.00896462	0.0139869	0.0187255	-0.920199	-1.20788	0.0753044	5.32321		1.0189	0.39844	0.29883	1.07821
USNM328565	Carnivora	Herpestes	edwardsii	T	3	-0.048277	-0.039991	0.0168724	-0.00274881	-0.0492066	-0.00682552	0.00527443	0.00618661	-0.0145149	0.0123358	0.0224562	0.0109785	0.0096243	0.00191219	0.00870834	0.0170086	0.000333381	0.00475514	-0.00932081	-0.00364516	0.00570425	0.0116013	0.00285961	-0.00069994	-0.00249066	-0.993998	-1.22577	0.0859718	5.39947		0.997512	0.370094	0.293532	1.08978
USNM329348	Carnivora	Herpestes	edwardsii	T	3	-0.0683889	-0.0315749	0.0199552	0.0271061	-0.000586598	-0.0400689	0.0266725	0.00843462	-0.00471979	-0.00164092	-0.00860788	-0.00169037	-0.00734278	-0.0125047	0.00141119	0.00338578	-0.00161422	-0.00588488	0.00195486	0.00296146	0.00492093	0.000274329	-0.00431111	0.00343395	0.0414806	-0.969995	-1.4206	-0.0661928	5.43603		1.04235	0.379085	0.241569	0.93595
USNM329349	Carnivora	Herpestes	edwardsii	T	3	-0.0715496	-0.000172557	-0.00905447	0.0127289	0.000427675	-0.0419634	0.0131352	-0.0011951	0.000723277	-0.00841377	-0.00759659	0.0055065	-0.00401646	-0.0135635	0.0103556	0.0026381	-0.00642067	0.000795587	0.0137275	0.0117321	0.0105084	0.00308032	-0.00600435	0.000895029	-0.127674	-1.04	-1.39244	-0.0890518	5.31552		0.88014	0.353456	0.248469	0.914798
USNM329350	Carnivora	Herpestes	edwardsii	T	3	-0.0422228	-0.0376581	-0.00380529	0.0155385	-0.0203265	-0.021625	0.0272546	-0.0125463	-0.00371566	-0.00632521	0.0100459	0.00509799	0.00208057	-0.00715705	0.00604072	-0.00220247	-0.00191536	0.0092339	-0.00466791	0.00167205	0.0164338	0.00357692	0.00070418	0.00263959	0.0286354	-0.935697	-1.30517	0.0470675	5.32115		1.02905	0.392312	0.271127	1.04819
USNM253504	Carnivora	Speothos	venaticus	T	3	-0.120449	0.0324038	-0.00707239	-0.0341388	-0.00260154	0.00837749	-5.18521e-05	-0.0123351	-0.00381024	-0.00497898	0.000134489	-0.020092	-0.0045715	-0.00687924	0.00357704	-0.00672544	0.00365003	-0.00280495	0.0151234	0.0137938	-0.000390258	-0.00168666	-0.012447	-0.0103446	0.0705744	-0.914788	-1.30166	-0.0206993	5.8599		1.07312	0.400601	0.27208	0.979513
USNM270165	Carnivora	Speothos	venaticus	T	3	-0.0648162	-0.0355467	0.0122506	-0.0275869	-0.0368987	0.0288863	0.0182641	-0.0332061	0.00488647	0.0115693	-0.0084815	0.00198294	0.0105119	0.00391978	0.0020699	-0.00476893	0.00336997	0.00444435	0.0246545	0.00510958	0.0139002	-0.00660262	0.00640486	0.00374774	0.058642	-0.945302	-1.45659	0.120764	5.85361		1.0604	0.388562	0.23303	1.12836
USNM270368	Carnivora	Speothos	venaticus	T	3	-0.101445	0.0483002	-0.0108358	-0.00747141	0.00102401	0.0321688	-0.000592554	-0.0299287	-0.00491547	0.00626653	-0.00673419	-0.0217441	-0.0157041	-0.00866124	-0.00307889	-0.0129863	-0.00505693	0.0021833	-0.00282694	0.0108177	0.00276464	-0.00619352	-0.00591706	0.00735061	0.0250138	-0.852829	-1.38326	0.144205	5.87172		1.02533	0.426207	0.25076	1.15512
USNM270369	Carnivora	Speothos	venaticus	T	3	-0.0863406	0.0219496	-0.0148083	-0.00960867	-0.0136076	0.0276012	-0.00448137	-0.0447241	0.00117788	0.0198928	0.0128231	0.0291836	-0.0339099	-0.014945	-0.0100791	0.00541893	-0.00197624	0.00889953	0.0149506	0.00855881	0.00449166	-0.0122276	-0.00212748	0.000929667	0.0317172	-0.944893	-1.21715	0.0599157	5.85194		1.03223	0.388721	0.296073	1.06175
USNM270370	Carnivora	Speothos	venaticus	T	3	-0.127188	0.0524075	0.000373418	-0.0216078	-0.0417706	0.0179014	-0.0201368	-0.00886008	-0.00363643	0.0112057	-0.00475248	-0.0173853	-0.00960067	-0.00964741	-0.00712682	0.00328979	0.0040321	0.0114105	0.00207654	0.0174333	-0.000293789	-0.000919887	-0.00152	0.000549229	0.0337269	-0.900457	-1.35211	0.0847067	5.96278		1.0343	0.406384	0.258695	1.0884
USNM240208	Carnivora	Viverra	zibetha	T	3	-0.0327859	-0.0123089	-0.0169041	-0.00225503	0.0208179	-0.0046361	-0.00263898	-0.0158593	0.00111135	0.00855852	-0.0191064	-0.00215355	-0.0192777	-0.0189912	0.00736537	0.018328	0.00445208	-0.01507	-0.00566305	-0.000856119	0.000298659	0.0012775	-0.00470497	0.00240821	0.0221257	-0.884373	-1.30563	-0.0149686	6.08691		1.02237	0.412973	0.271	0.985143
USNM258341	Carnivora	Viverra	zibetha	T	3	-0.0389776	-0.0740498	0.0152228	-0.00907088	0.00896547	-0.0205971	0.0178271	-0.0310389	0.00048448	-0.0103759	0.00219809	-0.00558512	0.00311529	-0.00329888	0.00964489	0.00818855	0.000649887	-0.0176562	0.00440755	-0.0196957	0.00820605	-0.011978	0.00582168	0.0092146	0.00816331	-1.02878	-1.27248	0.00292398	6.05767		1.0082	0.357441	0.280135	1.00293
USNM12290	Perissodactyla	Tapirus	terrestris	T	3	-0.0427096	-0.163703	-0.0900563	0.0234763	-0.0138979	-0.000374724	-0.0150003	0.0157591	0.00680241	0.00260267	-0.00305097	0.00901971	-0.00168818	0.00817112	0.0104732	0.00180762	-0.00621372	-0.0071036	0.014005	0.00784754	-0.00711942	0.0106909	0.00130928	-0.00697027	0.244625	-0.723113	-1.53637	0.0439401	6.94098		1.27714	0.485239	0.21516	1.04492
USNM261025	Perissodactyla	Tapirus	terrestris	T	3	-0.00335413	-0.130796	-0.0741482	-0.0350124	-0.0274118	-0.0174046	-0.00442036	-0.00801591	0.00698639	0.0392017	-0.0111517	0.0117389	0.0065278	0.00389903	0.014005	-0.0134567	-0.0134476	8.32828e-06	-0.00245255	0.00201748	-0.0117339	0.0130439	0.00055128	-0.00785873	0.188821	-0.666658	-1.39694	0.0300722	6.88158		1.20783	0.513422	0.247354	1.03053
USNM270353	Perissodactyla	Tapirus	terrestris	T	3	-0.0555121	-0.11879	-0.046554	0.00307646	0.00217096	-0.0210494	-0.0210784	-0.0287539	0.0232489	0.00945238	-0.0154753	0.0162416	0.00565352	-0.0163427	0.0134279	-0.014105	0.00234674	-0.0141177	-0.00580447	0.001142	-0.0156686	-0.00637429	0.00663092	0.000771556	0.239152	-0.798518	-1.27322	0.0346856	6.83455		1.27017	0.449995	0.27993	1.03529
USNM281393	Perissodactyla	tapirus	terrestris	T	3	-0.0565045	-0.139201	-0.0574448	0.026185	-0.0153127	0.0167117	-0.0261851	0.0148149	0.0183036	0.00549888	0.000875808	0.00435699	-0.00484852	-0.0119278	0.0025916	-0.0128825	0.0133385	0.0116733	0.00359557	0.0103021	-0.00943327	0.00354214	-0.0130587	-0.0081409	0.242251	-0.666352	-1.59088	0.000733407	6.85177		1.27411	0.513579	0.203746	1.00073
USNM13057	Rodentia	Agouti	paca	T	3	-0.119487	-0.0380372	0.0242882	0.0317449	0.0319286	0.00953463	0.0435288	-0.020908	-0.00889933	-0.0243887	-0.0221903	-0.0039209	0.0152215	0.012101	-0.0177188	0.00100647	-0.0103355	-0.00362456	0.0100578	-0.00779301	0.00603341	0.00386992	-0.00288451	-0.0016299	0.11478	-0.985269	-1.33565	-0.180766	5.69585		1.12163	0.373339	0.262988	0.83463
USNM155610	Rodentia	Agouti	paca	T	3	-0.10584	0.00286056	-0.0152713	-0.0536143	-0.0333103	-0.00524712	-0.0211737	-0.00750305	0.00116287	-0.0205966	0.0198071	0.0179905	0.00674188	0.0139809	0.0156487	0.00554904	0.0215182	-0.00490167	-0.00682915	0.00279835	-0.000883841	0.00333556	-0.00109854	0.014665	0.0944692	-1.07211	-1.32606	-0.229253	5.77433		1.09908	0.342287	0.265522	0.795127
USNM251162	Rodentia	Agouti	paca	T	3	-0.113021	0.019179	0.0201641	0.0107582	-0.0279171	-0.013537	0.00721848	-0.0183524	0.016795	-0.00127853	-0.0141487	-0.00774268	-0.010897	0.00849643	-0.00728605	-0.000759241	0.00225832	-0.0283361	-0.00189739	-0.00565631	-0.00411896	0.00328274	-0.0103449	-0.00433044	0.0916941	-0.963639	-1.27211	-0.117783	5.79764		1.09603	0.381502	0.28024	0.888889
USNM252519	Rodentia	Agouti	paca	T	3	-0.108478	0.0305282	0.0249655	-0.0108876	-0.0141379	0.00900042	-0.00445247	-0.0210868	-0.00532504	-0.0168179	-0.0168546	0.0203316	-0.00489051	-0.00370984	0.000400261	-0.00445915	-0.00401817	-0.0237884	-0.00655483	0.00343785	-0.00260392	0.0115923	-0.0155421	0.00171072	0.0736685	-0.999555	-1.23945	-0.235133	#VALUE!		1.07645	0.368043	0.289543	0.790466
USNM396150	Rodentia	Agouti	paca	T	3	-0.0703171	-0.0324853	0.00533231	0.0265235	-0.037355	-0.00414027	-0.0211436	-0.0183371	0.00224337	-0.0308737	-0.00520721	0.00668882	0.00673649	0.00589066	-0.00931894	0.0137031	0.00526658	-0.0233443	0.00475398	-0.0236346	-0.000664703	-0.00250337	0.00585094	-0.000309206	0.0761924	-0.976417	-1.19778	-0.215321	5.8052		1.07917	0.376658	0.301863	0.806283
USNM20900	Rodentia	Cavia	porcellus	T	3	-0.0987976	0.0823392	0.0211774	-0.0155303	-0.017816	0.0153362	0.00293413	0.00138933	0.0151371	-0.0107339	0.0123647	-0.00881791	-0.00975726	0.00603439	0.00745562	0.00526378	0.00380031	-0.0152182	-0.0102997	0.0100257	0.00284713	0.0124641	0.0049884	0.00495917	0.0658526	-1.18788	-1.34745	-0.157122	5.01648		1.06807	0.304868	0.259901	0.854599
USNM281738	Rodentia	Cavia	porcellus	T	3	-0.109549	0.00981868	0.00816523	-0.0147707	0.00834215	-0.000243764	0.027725	0.0234445	0.00223454	-0.0450641	0.0116159	-0.0085953	0.0164443	0.0101891	0.021278	-0.00161134	0.020064	0.00135025	0.0135764	0.00792018	0.00327198	-0.00588142	-0.00252978	0.00109802	0.0320502	-1.02089	-1.48378	-0.260835	#VALUE!		1.03257	0.360273	0.226779	0.770408
USNM35083	Rodentia	Cavia	porcellus	T	3	-0.130857	0.0361656	0.0141057	0.021715	0.00374875	-0.000807209	0.0206583	0.0307605	0.0146768	-0.0192124	-0.000817642	-0.0106325	-0.000489975	0.0150402	0.0114564	-0.0180153	-0.0157128	0.00278828	-0.00388377	0.0165338	0.00743508	0.0105509	0.00978172	-0.000313961	0.0347132	-0.98259	-1.44266	-0.177118	5.01966		1.03532	0.37434	0.236297	0.837681
USNM241103	Rodentia	Hydrochoerus	hydrochoerus	T	3	-0.128077	-0.0190404	-0.0295113	0.0305745	0.0135187	0.038497	-0.00212785	0.00214671	0.00498674	-0.00210457	-0.00846316	-0.0102965	0.00423977	0.00466607	-0.0086913	0.0105431	-0.0136055	-0.0117821	0.0127417	-0.00865086	0.0106841	0.00315845	-0.00844878	0.00789987	0.173916	-0.864651	-1.40813	-0.0154715	6.40591		1.18996	0.421199	0.244601	0.984648
USNM269946	Rodentia	Hydrochoerus	hydrochoerus	T	3	-0.123218	-0.00871251	-0.0413062	0.068743	0.032403	-0.00273556	-0.0112294	0.00123529	0.00191193	0.0111199	0.00564512	-0.0123149	0.00667562	-0.00751878	-0.00925723	0.010002	-0.0164256	-0.00745281	0.000694167	-0.00598513	0.00228914	0.00585062	0.000329409	-0.00574018	0.126078	-0.888787	-1.26595	0.24282	6.3809		1.13437	0.411154	0.281971	1.27484
USNM03459	Carnivora	Lontra	canadensis	Taq	4	0.0594167	0.0171976	0.0346687	0.0603891	-0.00892228	-0.0202243	-0.00609931	-0.0230199	0.00439177	-0.00530431	-0.00464268	0.0123272	-0.0134085	-0.0151165	-0.0122748	-0.00981858	0.00400487	0.00702076	-0.00540002	-0.00234891	-0.0117459	0.00113226	-0.00583379	0.00457203	-0.137444	-0.872436	-1.31312	-0.0367688	5.76748		0.871584	0.417932	0.26898	0.963899
USNM484802	Carnivora	Lontra	canadensis	Taq	4	0.0913531	-0.025019	0.0475711	0.0552363	-0.0221366	-0.0335361	0.0103057	-0.0278279	-0.0104526	-0.00456869	0.00763069	-0.0034713	0.0128292	0.00218861	0.00323088	-0.0103196	0.00127992	-0.00242205	0.00913844	0.000442752	0.000495142	-0.0046477	0.00939577	-0.0143165	-0.185464	-0.930638	-1.16431	0.090646	5.71086		0.830718	0.394302	0.312139	1.09488
USNM484803	Carnivora	Lontra	canadensis	Taq	4	0.0551146	-0.00576219	0.00535753	0.0338905	-0.0356042	-0.0441666	-0.0157242	0.0100437	-0.0238826	-0.00828599	-0.0114049	-0.0260995	0.00497069	-0.00999389	0.0187084	-0.00274924	0.00707178	0.000893708	-0.0119828	-0.00658562	0.00541241	0.000324175	0.00346704	-0.00940536	-0.152266	-0.834404	-1.33554	0.0436963	5.70678		0.85876	0.434133	0.263015	1.04467
USNM484809	Carnivora	Lontra	canadensis	Taq	4	0.0656688	-0.00412103	0.0258632	0.0261576	-0.0150767	-0.0357436	0.00289914	-0.0193918	-0.0112545	-0.007192	0.00278558	0.00842552	0.00260691	-0.000932374	-0.00457526	0.00331339	-0.00271552	-0.00105599	0.00274127	-0.000778515	0.00364536	-0.00494244	-0.00286248	0.00258374	-0.155986	-0.912934	-1.1552	0.182071	5.6759		0.855571	0.401345	0.314993	1.1997
USNM49902	Carnivora	Lontra	canadensis	Taq	4	0.0391103	0.00690715	0.0159191	0.0496852	0.00467918	-0.0332597	-0.00552388	-0.0162969	-0.0295702	-0.006788	-0.0103442	0.00678966	0.0102086	-0.0117655	-0.00734405	-0.00117899	0.00316679	0.012125	-0.00190579	-0.00665008	0.00165693	-0.00141165	0.00121371	-0.00432139	-0.105615	-0.884387	-1.31605	-0.0303821	5.75928		0.899771	0.412967	0.268192	0.970075
USNM259466	Carnivora	Lutra	lutra	Taq	4	0.00291406	0.00541055	0.0155279	0.0171368	-0.035385	-0.00500341	0.00515672	-0.00682799	-0.019232	-0.00486812	0.00831453	0.000556599	0.018679	-0.0242701	0.00118812	-0.005498	0.000668882	-0.00950807	0.00469036	0.00940338	0.0137044	-0.00127292	-0.00108549	-0.000745536	-0.1445	-0.854597	-1.16409	-0.0272028	#VALUE!		0.865455	0.425455	0.312208	0.973164
USNM266378	Rodentia	Castor	canadensis	Taq	4	0.0757635	-0.02709	0.0513326	0.0114035	0.0571131	0.00732038	-0.0265301	-0.0321291	-0.0245248	-0.0070767	0.00472167	-0.0142009	-0.00855816	-0.0113091	0.0254252	0.00857062	-0.0133032	-0.00150734	-0.0112307	0.0143366	-0.00330808	0.00598267	-0.00962582	-0.00262526	-0.0897646	-0.963456	-1.43939	0.0150246	5.90031		0.914146	0.381572	0.237073	1.01514
USNM484534	Rodentia	Castor	canadensis	Taq	4	0.105548	-0.0571701	0.0611602	0.011444	0.0494376	0.0194088	-0.0474254	-0.0122332	-0.00534507	-0.0194651	0.00182808	-0.00582322	0.00307472	-0.0100439	0.00329532	0.00763843	-0.00379739	0.00244387	0.00401759	0.0108812	-0.0111541	0.00178562	-0.0182538	-0.0140119	-0.0846027	-0.945343	-1.67542	-0.0535914	#VALUE!		0.918877	0.388546	0.18723	0.947819
USNM484540	Rodentia	Castor	canadensis	Taq	4	0.0862585	-0.05985	0.1111	-0.0183708	-0.00271545	0.016173	-0.0424997	-0.0394544	-0.0138748	-0.00767638	-0.00139953	0.000160753	-0.00884724	-0.00706111	-0.010071	-0.00944298	0.0126565	0.012121	-0.00318247	-0.00393867	0.0119441	-0.00889522	-0.0140296	-0.00271776	0.00236967	-0.891733	-1.42376	-0.0405356	#VALUE!		1.00237	0.409945	0.240807	0.960275
USNM484541	Rodentia	Castor	canadensis	Taq	4	0.0768898	-0.0772881	0.107955	-0.022933	0.00238845	0.00890845	-0.0493489	-0.0105055	-0.0328636	-0.00410439	0.006706	-0.0265581	-0.00439956	-0.00622399	-0.0145867	-0.00511274	0.00114394	0.00779551	-0.00532292	0.00121236	0.00345519	0.0019609	-0.0054937	-0.0181974	-0.0116582	-0.825116	-1.283	-0.157648	#VALUE!		0.98841	0.438184	0.277205	0.854151
USNM194109	Rodentia	Ondatra	zibethecus	Taq	4	0.0347196	-0.0413628	0.0811515	0.0176138	0.0325068	0.00257696	-0.0190894	0.0301342	0.0114165	0.00143447	0.0365181	0.00859151	-0.00174259	0.00919525	0.000297695	-0.00906048	0.0011849	0.000284853	6.94237e-05	-0.000585303	-0.00556536	-0.00324523	-0.00224495	0.00752578	-0.041635	-0.935384	-1.36177	-0.0978776	5.20329		0.95922	0.392435	0.256206	0.90676
USNM246330	Rodentia	Ondatra	rivalica	Taq	4	-0.00664959	-0.0127175	0.0325087	-0.00485703	0.0357879	0.00894655	-0.0244255	0.0183542	-0.0176229	0.000454547	0.0299598	0.02389	0.00470034	-0.0234897	0.0117936	0.00353302	-6.31821e-05	0.00119714	0.00551787	-0.0157162	-0.0153559	0.0080011	0.000667798	0.012253	-0.0660901	-0.896282	-1.32821	-0.162398	5.20131		0.936047	0.408084	0.26495	0.850103
USNM246331	Rodentia	Ondatra	rivalica	Taq	4	-0.00497179	-0.0366624	0.0705018	0.0295219	0.0122876	-0.0207331	0.00344691	0.034813	0.0517956	-0.000198753	0.0290407	-0.00563522	0.00451155	-0.00158714	-0.00515726	-0.0116585	0.00346809	0.0140175	0.0184176	-0.00853139	-0.017494	0.0128492	0.000789789	-0.000275116	-0.0730512	-0.96944	-1.41417	-0.127445	5.17383		0.929553	0.379296	0.243127	0.880342
USNM567819	Rodentia	Ondatra	zibethicus	Taq	4	-0.0168758	-0.0480622	0.0782623	0.0234885	0.0353867	0.0172666	0.0210443	0.0090156	0.00533021	0.0114741	0.015626	-0.0169555	-0.00302933	-0.0105493	0.0123283	-0.012035	0.00143414	-0.0103875	0.00872865	-0.0126341	-0.000483878	-0.0008627	0.0119879	0.00928958	0.0270059	-1.01811	-1.43989	-0.107359	5.3317		1.02737	0.361277	0.236955	0.898204
USNM567820	Rodentia	Ondatra	zibethecus	Taq	4	-0.03361	-0.0280067	0.0591396	0.0393898	0.011461	0.0159848	-0.036684	0.0367016	-0.0228495	-0.00611691	-0.00894812	-0.000807585	-0.00801411	0.000657686	0.00639922	0.00822504	0.0128948	0.00922358	0.00112461	0.00166291	0.00763508	0.00480449	0.0111894	0.0119909	0.00870603	-0.911401	-1.42355	-0.207216	5.24228		1.00874	0.401961	0.240859	0.812844
USNM567823	Rodentia	Ondatra	zibethecus	Taq	4	-0.0431172	0.0248991	0.0365512	0.0202005	0.019393	0.011693	-0.0536401	0.0234228	-0.0157943	-0.022404	0.00509865	0.000763552	-0.00216804	-0.00827672	0.0219936	0.00251248	0.00765387	-0.00476479	0.00518505	0.0116794	-0.000676809	0.0236417	0.00189485	-0.00160293	-0.0272709	-1.10788	-1.45386	-0.123911	5.27064		0.973098	0.330259	0.233666	0.883459
USNM22253	Carnivora	Meles	meles	Tf	5	0.0244545	0.0189257	-0.00400868	-0.00773182	-0.00869938	0.0424253	-0.0223669	-0.00273999	0.0293035	-0.026639	-0.000544887	0.0069082	-0.0079864	-0.0169385	-0.0216364	-0.0222957	-0.00483765	0.000938549	-0.000501848	-0.00125135	-0.00199082	-9.2121e-05	0.0125269	0.00574535	-0.0844062	-0.797636	-1.24254	0.113149	5.89424		0.919058	0.450393	0.288651	1.1198
USNM534226	Carnivora	Meles	meles	Tf	5	0.0315509	-0.0429012	-0.00193436	-0.0147488	0.00575393	0.0184604	0.00134259	-0.0115433	0.0165982	-0.00651126	0.000758794	0.00226018	0.0104252	-0.0122427	-0.00598108	-0.0177304	-0.0156275	-0.00150799	-0.00492446	-0.0116844	0.0071558	0.00188932	-0.000653745	0.00344251	-0.0397403	-0.868351	-1.38955	0.0586835	5.93574		0.961039	0.419643	0.249188	1.06044
USNM534227	Carnivora	Meles	meles	Tf	5	0.0694015	-0.0551628	-0.00505397	-0.0395921	-0.00241618	0.0107104	0.00704368	-0.0246607	0.00979951	0.000257971	0.021121	0.00494935	0.0130219	-0.00649198	0.00406956	-0.0202378	0.00523735	-0.00328674	-0.00370747	-0.00155313	-0.000208742	-0.00262316	-0.0105398	0.00135531	-0.0708766	-0.790399	-1.36259	0.0884967	6.01813		0.931577	0.453664	0.255997	1.09253
USNM01389	Carnivora	Taxidea	taxus	Tf	5	0.0463863	0.0219478	-0.00949694	0.0417063	-0.00945607	0.0518058	0.00602213	-0.00536511	0.00637743	-0.00785487	0.00742922	-0.0129924	-0.0159541	0.00571714	0.0260601	0.0139724	-0.0107456	0.0108633	-0.006116	-0.0196572	0.00103351	0.00234846	-0.007263	-0.0184792	-0.139268	-0.692627	-1.3837	0.105899	5.89669		0.869995	0.50026	0.25065	1.11171
USNM259041	Carnivora	Taxidea	taxus	Tf	5	0.0330203	0.0131214	0.0180604	0.0271849	-0.0422912	0.0304386	-0.0176093	-0.0132984	-0.00925819	0.00287738	-0.0164766	-0.00641734	-0.0168116	-0.00316041	0.0181095	-0.00560419	-0.00782329	-0.00835923	0.00158712	-0.0055649	0.00581366	-0.00213379	-0.00431367	0.00027028	-0.015683	-0.753352	-1.45105	0.148158	#VALUE!		0.984439	0.470786	0.234325	1.1597
USNM262103	Carnivora	Taxidea	taxus	Tf	5	0.0840815	-0.0270848	0.0248547	-0.0479842	-0.0321791	0.0293523	0.0113151	-0.0025352	-0.0541976	0.0119177	0.0115524	-0.0251804	-0.00948608	0.0257624	0.0146427	0.00270837	-0.0136998	-0.00911162	0.000868136	-0.0137892	0.00893407	-0.0105125	-0.00513571	0.0108497	-0.13197	-0.783546	-1.41741	0.0830352	5.68092		0.876368	0.456783	0.242341	1.08658
USNM264140	Carnivora	Taxidea	taxus	Tf	5	0.0788891	-0.0140178	0.0218891	0.0107473	-0.028267	0.0250754	-0.0245346	-0.00774072	-0.0190717	0.000815118	-0.02002	-0.0108712	-0.0143101	0.0128031	0.00152346	0.00369861	0.00794361	-0.0075034	-0.00699149	-0.0116486	0.00385392	0.000933299	-0.00422796	0.00335981	-0.0894889	-0.724264	-1.3656	0.0957252	5.97815		0.914398	0.484681	0.255227	1.10046
USNM56470	Rodentia	Aplodontia	rufa	Tf	5	-0.0563872	0.00732478	0.0568231	-0.00152995	0.00740043	2.41665e-05	0.0179204	0.0322857	-0.00826143	0.02773	-0.00203798	0.00453974	0.000965798	-0.000353386	2.85167e-05	-0.0020027	-0.0222525	0.00354969	0.00295401	0.00196881	-0.00676826	0.0148145	-0.00160336	0.00750607	-0.111853	-0.911381	-1.75393	0.0363676	5.24834		0.894176	0.401969	0.173093	1.03704
USNM77975	Rodentia	Aplodontia	?	Tf	5	-0.00520651	0.00132096	0.0669542	-0.00224688	-0.0197754	0.0201398	0.021073	0.000776752	0.0254217	0.0322646	0.0154226	0.0160778	-0.00922464	0.0124736	0.0165129	-0.0135207	-0.0135226	0.00407003	-0.00165269	-0.00769136	0.00336089	0.00206542	-0.00341727	0.0111388	-0.122602	-0.88356	-1.45059	0.0645385	5.1472		0.884615	0.413309	0.234432	1.06667
USNM132279	Rodentia	Ctenomys	magellanicus	Tf	5	0.055541	-0.0251793	-0.016325	0.0184944	-0.0133844	0.0281546	0.0288806	0.0369572	0.0140659	0.0173171	0.0315374	-0.0157001	0.0353935	-0.0330392	0.0104438	-0.00260607	0.0063285	-0.0190611	-0.0141417	0.0180738	0.00598189	0.00393646	-0.00762196	-0.0135875	-0.145266	-0.899037	-1.63246	-0.253915	4.85047		0.864793	0.406961	0.195448	0.775758
USNM022577	Rodentia	Cynomys	ludivicianus	Tf	5	0.0327561	-0.0129853	0.020999	0.0145192	0.000412937	0.0191302	0.014335	0.00714714	0.00539532	0.0184922	-0.00667927	0.0290694	0.0100565	0.0219481	0.00916942	-0.0250516	0.0112251	0.00201668	-0.00140344	0.00852243	0.00163077	-0.00216433	0.00883468	-0.00923306	-0.132638	-0.813615	-1.39979	-0.0874343	5.05746		0.875782	0.443253	0.246649	0.916279
USNM564088	Rodentia	Cynomys	ludovicianus	Tf	5	-0.00699752	0.0229936	0.0402912	0.0602493	-0.00238703	-0.0266544	0.00927217	0.0161826	0.0142483	-0.00477087	-0.0216866	0.00562056	0.00280621	0.0137191	-0.00879328	-0.0249927	0.0017669	0.00339736	-0.00448022	-0.00180487	0.00602235	-0.0030882	-0.00697612	-0.00403944	-0.0808194	-0.854571	-1.24554	0.0375044	5.02006		0.92236	0.425466	0.287785	1.03822
USNM589596	Rodentia	Cynomys	ludovicianus	Tf	5	-0.00548895	-0.0152108	0.0130951	-0.00730467	0.0522088	-0.0232978	0.00614926	0.00836005	-0.0596435	-0.00326124	-0.0177496	0.0122582	0.0253843	-0.00589786	0.0203983	-0.00991108	-0.0115305	-0.000374333	0.00635095	0.00274713	0.00587693	-0.0133715	0.00526626	0.00607755	-0.0930462	-1.00768	-1.61216	-0.0206193	5.2097		0.911151	0.365065	0.199456	0.979592
USNM589598	Rodentia	Cynomys	ludovicianus	Tf	5	0.0216664	0.0382195	0.0397365	0.0463135	0.00443922	0.000362099	0.00826019	-0.0252112	-0.0172401	-0.0163247	-0.00203389	0.0241846	0.00923594	-0.0100947	-0.0274798	-0.00302503	0.0125058	0.00421922	-0.00629848	0.00640703	-0.00344	0.00638829	0.00420009	0.0017837	-0.118606	-0.880746	-1.28621	-0.0134955	5.13574		0.888158	0.414474	0.276316	0.986595
USNM172844big	Rodentia	Lagostomus	sp	Tf	5	-0.00801642	0.0620723	-0.0254413	0.0181279	-0.0234769	-0.0333247	-0.0102225	-0.0166484	0.00279112	0.017281	-0.0380287	-0.0173285	0.0406442	-0.000449377	0.00460159	-0.0213638	0.00130013	0.00368786	0.00313387	0.0066585	-0.0162833	-0.00198947	-0.0231931	-0.000467987	-0.140747	-0.935809	-1.47263	-0.228924	#VALUE!		0.868709	0.392268	0.229322	0.795389
USNM172844small	Rodentia	Lagostomus	sp	Tf	5	-0.0540538	0.0119616	-0.0531911	0.041314	-0.0233734	0.0083466	-0.0160671	-0.00501657	-0.0241546	-0.00909473	0.0118891	-0.00739007	0.016947	0.0369045	0.000100805	0.011087	-0.0283532	-0.00404779	0.000395546	-0.00463965	-0.0229289	-0.0180204	-0.00403613	0.00577601	-0.113289	-1.12088	-1.43869	-0.265989	#VALUE!		0.892893	0.325993	0.237237	0.766447
USNM172852	Rodentia	Lagostomus	sp	Tf	5	-0.0499169	0.042152	0.0125088	0.0025705	0.00289321	0.0168108	-0.00738449	-0.00301379	-0.0201902	0.0300842	-0.0248818	-0.0170062	0.0397503	0.00980959	0.00115122	0.00289656	0.0231314	0.0128942	-0.00451258	-0.00567645	-0.0203729	-0.00431221	-0.0083598	-0.00596632	-0.0772761	-0.87215	-1.64778	-0.252124	#VALUE!		0.925634	0.418052	0.192476	0.777148
USNM256438	Rodentia	Lagostomus	sp	Tf	5	-0.0308135	0.0154827	-0.0478702	0.0985701	-0.0372757	0.039813	-0.00359447	-0.0116526	-0.0203702	-0.0152734	0.0196659	0.0076269	-0.00142099	0.0141025	-0.0112297	-0.0212495	-0.0172635	0.00249849	-8.77111e-05	-0.00535927	-0.00979253	-0.00352716	-0.0126819	0.00384051	-0.0507897	-0.890141	-1.3075	-0.295184	5.93756		0.950479	0.410598	0.270495	0.744395
USNM259345	Rodentia	Marmota	monax	Tf	5	-0.0158876	0.0185313	0.0237666	0.00102832	-0.019219	0.00545056	0.00127913	0.0166486	-0.0127125	-0.00617496	-0.0388025	-0.00136247	0.0114589	-0.00866626	0.0113627	0.00546033	-0.00141077	0.00265192	0.00241841	0.00564267	0.000621275	-0.0061573	0.000931658	0.00179914	-0.104337	-0.817287	-1.54314	-0.121916	5.65351		0.900922	0.441628	0.21371	0.885222
USNM397378	Rodentia	Marmota	monax	Tf	5	-0.00942766	1.82807e-06	0.019136	0.00388351	0.00147234	0.0354438	0.0431694	0.00312206	0.00779251	0.0107935	-0.0195617	0.0123821	0.0183493	-0.00390805	0.0099359	-0.0196985	0.0012635	0.00875163	0.00730491	0.00163594	-0.00816742	0.00546162	0.00298585	0.00920187	-0.044637	-0.661071	-1.58813	-0.112817	7.0028		0.956345	0.516298	0.204307	0.893314
USNM514747	Rodentia	Marmota	monax	Tf	5	-0.0302384	0.0194116	0.015381	0.0142143	-0.00782036	0.0343413	0.0152796	-0.00535478	-0.0187509	0.000442903	-0.0295398	0.00197187	0.000222695	0.0135929	0.0101074	0.00388881	0.0102714	0.00955523	-0.0151169	0.0118018	-0.00299134	-0.00435421	0.0153169	0.00368238	-0.0924131	-0.794401	-1.63128	-0.148543	5.63057		0.911728	0.451852	0.195679	0.861963
USNM514748	Rodentia	Marmota	monax	Tf	5	0.0104374	0.027983	0.012204	0.0124638	-0.002545	0.042904	0.0278261	0.00589489	-0.0243524	-0.0129014	-0.0156417	-0.00232324	0.00822339	-0.00548451	0.00692501	0.00257617	-0.00794419	0.0128563	0.00824389	0.00747821	-0.0119241	-0.0092923	-0.00125973	-0.00047267	-0.17587	-0.806299	-1.55775	-0.0723905	5.67449		0.838727	0.446508	0.21061	0.930168
